# Supplementary material for: Geochemical characteristics of strontium isotopes in a coastal watershed: implications for anthropogenic influenced chemical weathering and export flux
Source: PeerJ. 2022 Apr 5;10:e13223. doi: 10.7717/peerj.13223 (PMC8992644; doi:10.7717/peerj.13223)
Supplement: Supplemental Information 1 [file peerj-10-13223-s001.xlsx]

## Sheet: Table S1 
Num	Location		T	pH	EC	Na+	K+	Ca2+	Mg2+	Cl-	NO3-	SO42-	HCO3-	SiO2	TDS	TZ+	TZ-	NICB	Sr	87Sr/86Sr	2σ
	Long.East	Lat.North	℃		μS/cm	mg/L										meq/L	meq/L	%	μmol L-1
N1	116°57′21.72″	25°23′16.08″	11	6.99	41	1.54545	1.10273	1.9	0.303455	1.13564	1.79615	2.02181	8.845	10.2	24.4277	0.215757	0.253652	-14.9401	0.160306	/	/
N2	117°03′38.81″	25°24′33.83″	15.2	6.26	56	2.21727	1.68455	2.73545	0.626727	1.16423	3.00812	3.70708	12.383	11.3	32.6349	0.328597	0.370874	-11.3995	0.900385	0.726897	13
N3	117°16′47.01″	25°21′49.60″	15.5	6.86	90	2.97727	2.64909	5.06364	1.10273	1.51507	7.01013	7.79262	15.921	11.3	47.371	0.542448	0.600834	-9.71757	0.2216	/	/
N4	117°15′59.83″	25°19′17.89″	14.6	7.22	522	21.3545	5.6	43.5818	7.97273	28.4889	14.0929	71.4889	84.912	11.2	246.236	3.91553	3.95488	-0.994801	0.0800019	/	/
N5	117°19′58.92″	25°19′36.52″	18.7	7.05	187	6.65727	3.30273	14.3545	2.88455	6.60401	7.87279	23.1526	30.6037	12.8	92.9303	1.33224	1.32147	0.814572	0.210866	/	/
N6	117°22′28.71″	25°20′57.72″	12.5	7.36	137	2.90182	2.81545	18.5091	3.12364	2.47902	6.18377	13.2617	50.7703	10.3	84.9597	1.38411	1.29734	6.68897	0.293906	/	/
N7	117°21′48.01″	25°23′04.96″	15.1	7.43	122	2.25818	2.76909	12.4455	1.87273	2.15078	6.31756	8.7689	31.3113	9.1	61.3383	0.947517	0.878062	7.91006	0.497809	0.743058	12
N8	117°23′50.57″	25°22′54.81″	14.5	7.81	172	2.87273	2.84364	19.1818	3.12273	2.5996	6.60228	14.3578	48.2937	8.8	84.5275	1.41713	1.29102	9.76878	0.310863	0.751399	11
N9	117°22′01.89″	25°19′09.91″	18.1	7.3	329	11.1091	3.76273	23.4545	5.87273	10.1913	6.82914	49.3182	51.6548	12.3	148.665	2.24161	2.29267	-2.22736	0.328116	0.745233	11
N10	117°26′12.66″	25°16′38.42″	18.9	7.04	203	7.35818	3.62818	16.8455	3.19727	8.31535	7.70447	23.0497	34.8493	11.8	99.3232	1.52166	1.4339	6.12066	0.323808	0.74147	15
N11	117°32′38.20″	25°20′25.25″	13.3	7.46	165	2.49636	2.13455	19.2545	2.6	1.95862	3.24469	4.48909	61.915	14.1	81.2354	1.34266	1.22609	9.50747	0.165689	/	/
N12	117°32′01.57″	25°12′43.66″	15.3	7	230	12.6636	3.93545	17.0545	3.14727	7.0575	8.17183	34.6059	34.1417	12.4	116.107	1.7665	1.63661	7.9367	0.103779	/	/
N13	117°29′47.75″	25°08′31.34″	15.9	6.71	61	2.92545	2.58818	4.38	0.448091	1.6053	4.65057	3.69907	15.3903	14	41.9918	0.449898	0.464018	-3.04289	0.368133	0.735395	22
N14	117°33′09.80″	25°06′12.21″	13.9	6.89	237	10.8818	4.73364	18.0909	3.34636	7.09943	10.6254	36.1402	32.1958	11.1	118.116	1.77791	1.68504	5.51133	0.207766	0.736059	9
N15	117°31′15.24″	25°00′27.26″	18.1	8.26	233	8.61545	4.33	22.2636	3.22182	8.61565	11.2997	29.707	35.9107	8.7	114.709	1.86728	1.66759	11.9745	0.31812	0.743035	18
N16	117°31′24.37″	24°59′12.37″	16.9	7.43	104	5.59636	2.85273	7.02545	1.34727	2.51011	11.2031	3.78652	22.997	21.3	67.1201	0.780012	0.742038	5.11758	0.126543	/	/
N17	117°32′47.30″	24°55′22.66″	14.8	7.11	229	9.42727	5.03727	18.2727	3.03909	7.2929	11.3491	31.0421	33.2572	10.7	112.789	1.70594	1.61559	5.59187	0.269375	/	/
N18	117°36′01.85″	24°48′33.00″	17.6	7.04	185	7.40273	4.26091	15.2909	2.33364	5.42623	10.1955	22.1019	30.073	11.6	93.6483	1.39013	1.30237	6.73786	0.269386	/	/
N19	117°36′17.94″	24°44′36.12″	15.4	7.11	197	7.95364	4.49909	16.2091	2.48273	5.97749	10.6077	24.4764	30.073	11.1	98.3427	1.47852	1.3753	7.50525	0.342493	0.731237	16
N20	117°37′34.82″	24°39′38.38″	15.4	7.14	190	7.94455	4.12182	15.6455	2.38545	6.29723	10.3351	23.653	28.304	11.8	96.3346	1.43216	1.33291	7.44642	0.296823	0.748442	15
N21	117°30′09.42″	24°59′39.69″	22.7	8.77	187	10.2273	5.53273	13.6182	2.56909	9.07644	14.6922	8.35338	39.2718	18.9	102.605	1.48153	1.35605	9.25358	0.573753	0.743148	17
N22	117°44′17.28″	24°33′25.92″	18.6	7.5	221	9.85455	4.59	17.4818	2.72455	9.53961	12.03	23.9088	32.1958	11.8	108.027	1.64729	1.52597	7.9504	0.598601	0.730491	10
N23	117°47′01.62″	24°31′03.66″	18.4	7.3	219	9.16364	4.65909	18.0273	2.82273	10.0158	11.8511	24.1727	33.2572	11.4	108.741	1.65447	1.55884	6.13516	0.327019	0.751005	8
W1	117°13′46.46″	24°39′34.92″	13.9	6.85	134	4.53455	3.76364	8.15182	1.18455	2.59185	5.12642	4.17229	39.3	17.1	66.2751	0.799961	0.90278	-11.3892	0.18381	/	/
W2	117°15′17.77″	24°36′32.67″	14.3	6.9	219	20.0182	4.80273	9.27273	1.51636	22.554	8.77477	7.07878	34	19.7	110.718	1.5835	1.50892	4.94278	0.242952	/	/
W3	117°19′58.49″	24°32′35.74″	15	6.73	125	5.13818	3.59364	7.74091	1.09909	3.0602	12.1669	4.85566	37.1	17.9	74.1046	0.79418	1.02954	-22.8606	0.183226	/	/
W4	117°22′27.64″	24°30′16.82″	16.5	6.75	193	9.61818	5.03	12.0455	1.82	6.76099	7.9932	10.2777	48.1	19.3	96.8956	1.3011	1.34681	-3.39427	0.274786	/	/
W5	117°23′49.97″	24°29′05.60″	15.4	7.05	289	11.2273	8.65727	19.0455	4.07909	12.8764	52.0197	17.477	22.5	20.7	157.332	2.00232	2.09605	-4.47172	0.536346	0.733416	10
W6	117°25′33.62″	24°31′17.28″	16	7	280	13.7545	8.23364	18.3455	3.93636	12.9125	44.6352	16.8288	30.6	20.7	154.647	2.05445	2.07434	-0.95922	0.523341	0.722869	14
W7	117°27′17.81″	24°34′44.71″	14.6	6.88	214	14.6818	5.04	13.4818	1.61909	9.4817	8.88164	10.6647	55.4	19.3	110.851	1.57659	1.56827	0.53029	0.304433	0.742435	15
W8	117°35′22.98″	24°33′45.64″	15.7	7.06	252	12.1909	7.68727	16.0273	2.98091	9.96212	32.1958	16.456	34.5	18.3	133.05	1.77692	1.80818	-1.72877	0.41718	0.743594	12
W9	117°41′32.30″	24°29′45.27″	19.9	7.23	343	19.7909	9.17273	19.8909	3.41182	23.5625	20.4593	20.8057	54.5	18.3	162.644	2.37454	2.38407	-0.400077	0.107981	/	/
W10	117°45′08.82″	24°29′11.88″	17.7	7.1	359	23.3818	9.99091	20.4091	4.02364	28.2863	25.5591	22.6727	48.6	19	177.623	2.62854	2.55739	2.78213	0.072635	/	/
S1	117°33′08.16″	24°15′33.05″	20.1	6.98	225	10.5727	6.32909	14.5	2.87	9.39656	13.1131	7.49634	55.3697	27.8	119.763	1.58613	1.58074	0.341297	0.449885	0.713973	11
S2	117°40′03.95″	24°20′37.04″	20.1	7.32	249	17.7727	6.58909	13.8091	3.26636	20.3575	16.6974	8.75541	39.8025	25.5	132.649	1.90433	1.72946	10.1114	0.406614	0.72468	8
S3	117°45′50.30″	24°21′04.58″	18.8	7.4	371	29.9545	8.54455	14.7909	4.89636	42.0413	15.3218	15.1157	43.6943	23	175.512	2.66904	2.51012	6.33104	0.350264	0.72801	10
S4	117°54′12.97″	24°21′35.55″	17.1	7.55	/	/	/	/	/	/	/	/	/	10.5	/	/	/	/	0.339192	0.726655	11
E1	117°47′36.12″	24°28′03.33″	16.7	7.42	840	87.8545	10.9273	22.8364	12.0727	139.227	19.1768	39.702	50.7703	15.6	372.782	6.24783	5.95011	5.0036	0.605762	0.734118	13
E2	117°51′32.69″	24°25′27.10″	17.4	7.36	/	/	/	/	/	/	/	/	/	12.3	/	/	/	/	0.437457	0.720155	9
E3	117°51′55.84″	24°25′53.08″	17	7.29	/	/	/	/	/	/	/	/	/	12.3	/	/	/	/	0.408331	0.72603	12
E4	117°53′21.36″	24°26′19.50″	17.1	7.33	/	/	/	/	/	/	/	/	/	12.6	/	/	/	/	0.50175	0.747196	12
E5	117°53′53.87″	24°28′40.00″	16.3	7.21	/	/	/	/	/	/	/	/	/	13.1	/	/	/	/	0.38876	0.739128	25
Note: “ / ” represents did not measure; TZ+: total cationic charge (TZ+=K++Na++2Ca2++2Mg2+); TZ-: total anionic charge (TZ-=HCO3-+2SO42-+NO3-+Cl-); TDS: total dissolved solid (TDS=Ca2++Mg2++Na++K++Cl-+NO3-+0.5HCO3-+SO42-+SiO2); NICB: normalized inorganic charge balance (NICB=(TZ+-TZ-)/TZ+). Data source of water chemistry: Liu J, Han G. Major ions and δ34S-SO4 in Jiulongjiang River water: Investig…
